# Supplementary material for: Sex-specific and shared expression profiles of vulnerability and resilience to trauma in brain and blood
Source: Biol Sex Differ. 2020 Mar 30;11:13. doi: 10.1186/s13293-020-00288-6 (PMC7106761; doi:10.1186/s13293-020-00288-6)
Supplement: Supplementary file 1 — Additional file 1. Supplementary methods with details on QC, data processing, and gene annotation steps. [file 13293_2020_288_MOESM1_ESM.zip]

Archive with 4 entries (4 files):
- Figure S1.docx
- Figure S2.docx
- Figure S3.docx
- Kim_Additional_File_One.docx
